# Supplementary material for: Prevalence of Workplace Sexual Violence against Healthcare Workers Providing Home Care: A Systematic Review and Meta-Analysis
Source: Int J Environ Res Public Health. 2020 Nov 27;17(23):8807. doi: 10.3390/ijerph17238807 (PMC7731391; doi:10.3390/ijerph17238807)
Supplement: Supplementary file 1 [file ijerph-17-08807-s001.zip]

Archive with 4 entries (4 files):
- IHERPH Figure S1.docx
- __MACOSX/._IHERPH Figure S1.docx
- IJERPH Table S1.docx
- IJERPH Table S2.docx
